# Supplementary material for: Social Understanding beyond the Familiar: Disparity in Visual Abilities Does Not Impede Empathy and Theory of Mind
Source: J Intell. 2023 Dec 25;12(1):2. doi: 10.3390/jintelligence12010002 (PMC10816830; doi:10.3390/jintelligence12010002)
Supplement: Supplementary file 1 [file jintelligence-12-00002-s001.zip]

Archive with 1 entries (1 files):
- jintelligence-2665752-supplementary.pdf
